# Supplementary material for: Transcriptomic signatures in brain and blood related to cognitive and psychiatric phenotypes of Prader–Willi syndrome
Source: Sci Rep. 2025 Dec 24;16:3029. doi: 10.1038/s41598-025-33041-3 (PMC12827965; doi:10.1038/s41598-025-33041-3)
Supplement: Supplementary file 2 — Supplementary Material 2 [file 41598_2025_33041_MOESM2_ESM.xlsx]

## Sheet: DEGs overlap
	Cell Types	Seurat DEGs	Harmony DEGs	Overlap (Seurat-Harmony)
PWS vs. controls	Astroctes	384	459	347
	Excitatory neurons	349	264	239
	Interneurons	398	292	266
	Microglia	408	324	241
	Oligodendrocytes	2895	1185	919
	OPCs	458	435	378
Deletion vs. controls	Astroctes	254	238	189
	Excitatory neurons	224	206	173
	Interneurons	320	277	238
	Microglia	1157	1709	967
	Oligodendrocytes	3471	1218	917
	OPCs	357	459	310
Non-deletion vs. controls	Astroctes	791	888	707
	Excitatory neurons	188	193	150
	Interneurons	337	298	264
	Microglia	267	246	178
	Oligodendrocytes	1350	974	714
	OPCs	540	500	443
Non-deletion vs. deletion	Astroctes	2	1	1
	Excitatory neurons	2	3	2
	Interneurons	5	4	4
	Microglia	14	136	14
	Oligodendrocytes	0	32	0
	OPCs	50	31	25
