# Supplementary material for: Transcriptomic signatures in brain and blood related to cognitive and psychiatric phenotypes of Prader–Willi syndrome
Source: Sci Rep. 2025 Dec 24;16:3029. doi: 10.1038/s41598-025-33041-3 (PMC12827965; doi:10.1038/s41598-025-33041-3)
Supplement: Supplementary file 3 — Supplementary Material 3 [file 41598_2025_33041_MOESM3_ESM.xlsx]

## Sheet: Summary
The total number of differentially expressed ribosomal genes in different group comparisons
Comparison	Total number of differentially expressed ribosomal genes
All PWS vs control	53
PWS deletion vs control	59
PWS non-deletion vs control	44
Number of differentially expressed ribosomal genes in each cell type across the comparisons
	All PWS vs control	Deletion vs control	Non-deletion vs control
Astrocytes	15	10	18
Excitatatory neurons	13	9	7
Interneurons	19	26	13
Microglia	11	18	7
Oligodendrocytes	30	39	22
OPCs	39	46	35

## Sheet: All PWS vs Control
List of differentially expressed ribosomal genes in specific cell types: comparisons for the deletion and nondeletion combined PWS group vs control group.
KEY	Fold change = log2 fold change of mean number of transcripts) compared to controls
	P value = P value adjusted for false discovery rate (FDR)
OPCs				Oligodendrocytes				Interneurons				Astrocytes				Excitatory neurons				Microglia
Gene ID	Fold Change	P value		Gene ID	Fold Change	P value		Gene ID	Fold Change	P value		Gene ID	Fold Change	P value		Gene ID	Fold Change	P value		Gene ID	Fold Change	P value
RPL11	3.49085	0.0111666		RPL10A	1.05758	0.00625434		RPL11	2.21114	0.0275745		RPL30	4.69558	0.00356487		RPL15	1.45869	0.0415365		RPL12	2.50589	0.0380657
RPL12	4.95426	0.0407416		RPL12	2.70584	4.30322e-05		RPL18A	3.55949	0.00782318		RPL35A	1.90178	0.041306		RPL18	1.4053	0.0452063		RPL30	4.88026	0.00414189
RPL15	1.6753	0.0108711		RPL18A	1.47984	0.00328372		RPL19	1.63221	0.0472657		RPL39	3.48625	0.0239759		RPL18A	6.02263	0.00713629		RPL39	3.67182	0.00471742
RPL18A	3.99027	0.0208187		RPL19	1.11526	0.00253332		RPL29	2.33177	0.0203628		RPL7	3.39946	0.0158531		RPL19	2.67093	0.00733614		RPL6	1.20783	0.0449939
RPL19	3.49557	0.0300993		RPL22L1	1.80008	0.0138572		RPL30	3.53317	0.0120782		RPL7L1	1.20615	0.0127152		RPL22L1	3.73757	0.0347169		RPLP1	1.63345	0.0214297
RPL22	2.12165	0.0257001		RPL30	3.70969	0.00148167		RPL8	3.64517	0.00205238		RPS12	3.6582	0.0446314		RPL29	5.66625	0.00953033		RPS12	4.21274	0.00505692
RPL22L1	3.9545	0.0187223		RPL32	1.10029	0.00198111		RPLP0	1.88655	0.023529		RPS15A	2.52859	0.032727		RPL8	5.30725	0.00344648		RPS13	3.21932	0.0047532
RPL23	3.14996	0.00228938		RPL36A-HNRNPH2	2.12999	0.00251364		RPLP1	3.82828	0.00209644		RPS18	6.02843	0.0116651		RPLP0	5.62473	0.0178306		RPS18	4.95079	0.00177495
RPL23A	1.17757	0.0235125		RPL36AL	1.07518	0.0244233		RPS14	2.89257	0.0017528		RPS19	2.81784	0.0149201		RPS18	6.40883	0.00444551		RPS23	2.66738	0.0213166
RPL24	2.95759	0.0140957		RPL39	7.79123	0.00013002		RPS18	6.55097	0.000296654		RPS20	2.05015	0.0343887		RPS19	5.43623	0.00631599		RPS6KB2	-1.21257	0.0268414
RPL29	1.7214	0.0435693		RPL39L	3.4183	0.0024827		RPS19	3.24029	0.000267908		RPS3	1.29548	0.0431524		RPS3	1.84852	0.00565181		RPS8	1.26449	0.0375767
RPL30	6.54794	0.0108711		RPL41	1.16548	0.0289221		RPS20	2.01016	0.0303164		RPS3A	3.57435	0.00344468		RPS5	5.075	0.0437742
RPL32	2.94686	0.0057323		RPL6	1.04231	0.00632243		RPS23	3.09073	0.0152727		RPS6KB2	-1.83185	0.00229933		RPS6KB2	-1.27394	0.0388098
RPL34	2.52801	0.00951554		RPL7	4.14301	0.000751058		RPS3	1.23066	0.012472		RPS7	2.58553	0.032727
RPL35A	4.57736	0.00546004		RPL8	1.6025	0.000841751		RPS4X	2.76468	0.0398131		RPS8	2.61585	0.0162742
RPL37	1.54702	0.00781871		RPLP1	1.48772	0.000788537		RPS5	1.75625	0.0227449
RPL39	5.40953	0.00870369		RPS12	3.18453	0.000640449		RPS6	2.04654	0.00732935
RPL41	3.95269	0.0162361		RPS13	1.77077	0.000925746		RPS6KB2	-1.44826	0.00544033
RPL8	6.35153	0.00224369		RPS15A	2.08051	0.00117019		RPS9	2.45686	0.0135005
RPLP1	6.42754	0.0175734		RPS17	-1.08292	0.0141978
RPS13	5.1453	0.0208171		RPS18	6.05381	7.65401e-05
RPS14	4.73628	0.000500889		RPS20	1.32201	0.000803881
RPS15A	4.59157	0.0214894		RPS23	2.90506	0.000105067
RPS18	6.41885	0.00335979		RPS27A	1.00766	0.0139448
RPS19	4.82512	0.00103725		RPS3A	2.69182	4.30322e-05
RPS20	3.21526	0.000862924		RPS4X	2.03951	0.000584143
RPS21	3.27532	0.00888111		RPS6KA4	-1.18528	0.00328545
RPS23	4.99818	0.0198922		RPS6KB2	-1.73657	0.000657353
RPS24	2.40376	0.0300993		RPS7	1.37914	0.00187529
RPS28	1.14793	0.0453791		RPS8	1.60797	0.000900739
RPS29	1.32154	0.0116969
RPS3	3.06356	8.11224e-05
RPS3A	5.90057	0.00403459
RPS5	3.62309	0.0161916
RPS6	2.69541	0.0318179
RPS6KB2	-1.76824	0.000274615
RPS7	4.04155	0.0288447
RPS8	4.571	0.00719221
RPS9	1.40841	0.0413038

## Sheet: Deletion vs Control
List of differentially expressed ribosomal genes in specific cell types: comparisons for the deletion PWS group vs control group
KEY	Fold change = log2 fold change of mean number of transcripts)compared to controls
	P value = P value adjusted for false discovery rate (FDR)
OPCs				Oligodendrocytes				Interneurons				Microglia				Astrocytes				Excitatory neurons
Gene ID	Fold Change	P value		Gene ID	Fold Change	P value		Gene ID	Fold Change	P value		Gene ID	Fold Change	P value		Gene ID	Fold Change	P value		Gene ID	Fold Change	P value
RPL11	3.55705	0.0208014		RPL10A	1.16618	0.00644177		RPL11	2.39627	0.0269626		RPL12	2.12208	0.039115		RPL30	4.83596	0.00821919		RPL18A	6.24493	0.0112493
RPL12	5.15808	0.0410298		RPL12	2.81002	0.000110152		RPL18A	3.8516	0.00444904		RPL30	4.72511	0.00324282		RPL35A	2.18144	0.0326701		RPL19	2.72973	0.0178456
RPL15	1.90802	0.00910597		RPL18A	1.64912	0.00299531		RPL19	1.78647	0.0445036		RPL35A	1.27846	0.0435359		RPL6	1.6349	0.0499354		RPL22L1	4.21461	0.0164725
RPL18A	4.10999	0.0292564		RPL19	1.104	0.0054656		RPL22L1	2.22336	0.0478445		RPL39	3.51174	0.00402297		RPL7	3.62663	0.0220291		RPL29	5.83206	0.0168872
RPL19	3.73197	0.0329934		RPL22L1	2.02627	0.0102774		RPL27	1.41045	0.0295921		RPL6	1.29242	0.0313686		RPL7L1	1.16744	0.0417814		RPL8	5.43432	0.00855
RPL22	2.37149	0.0208014		RPL26	1.13659	0.0332117		RPL29	2.60362	0.00983478		RPL7	2.79555	0.00776611		RPS18	6.23404	0.0204589		RPLP0	5.8711	0.0219004
RPL22L1	3.93476	0.032817		RPL30	3.89564	0.00202779		RPL3	1.23917	0.0245377		RPL7A	1.1334	0.0420203		RPS19	2.80425	0.0366948		RPS18	6.50238	0.0099454
RPL23	3.2882	0.00367811		RPL32	1.05844	0.00482918		RPL30	3.69902	0.0164132		RPLP1	1.80189	0.0106929		RPS3A	3.75243	0.00621002		RPS19	5.4605	0.0159442
RPL24	3.1092	0.0206668		RPL34	1.03463	0.00272981		RPL39	2.31347	0.0425351		RPS12	4.28022	0.0041128		RPS6KB2	-1.71497	0.0157965		RPS3	1.91322	0.0124844
RPL26	3.27401	0.046083		RPL35A	1.27275	0.000588144		RPL7L1	1.07192	0.0170791		RPS13	3.451	0.00249313		RPS8	2.98733	0.0157965
RPL27	2.97495	0.0180625		RPL36A-HNRNPH2	2.08698	0.00558466		RPL8	3.93969	0.000879561		RPS14	1.53719	0.0181658
RPL29	2.15122	0.00979888		RPL36AL	1.15909	0.0309774		RPLP0	2.17252	0.00726099		RPS18	4.95801	0.00189082
RPL3	1.71688	0.046116		RPL37	1.0952	0.0025846		RPLP1	4.09154	0.00161506		RPS23	2.79673	0.011509
RPL30	6.7217	0.0126133		RPL39	7.79719	0.000321818		RPS14	3.09459	0.00161506		RPS27A	1.56457	0.0361805
RPL32	3.13493	0.00688832		RPL39L	3.3262	0.00485328		RPS15A	2.41198	0.0316361		RPS3A	1.53838	0.0447829
RPL34	2.89836	0.00395215		RPL41	1.44482	0.0141215		RPS18	6.72294	0.000486828		RPS4X	1.83122	0.0450761
RPL35A	4.83771	0.00424592		RPL6	1.30171	0.00150381		RPS19	3.32781	0.00064737		RPS6KB2	-1.34457	0.0252512
RPL37	1.65526	0.0128799		RPL7	4.46568	0.000638279		RPS2	1.3933	0.0181936		RPS8	1.20469	0.0447829
RPL39	5.63373	0.00760873		RPL7A	1.16261	0.00323377		RPS23	3.21023	0.0231629
RPL41	4.30977	0.0122162		RPL7L1	1.13894	0.0108299		RPS3	1.33941	0.0145998
RPL6	2.48106	0.0290044		RPL8	1.67956	0.00151074		RPS4X	3.09123	0.0185301
RPL7	4.86444	0.046083		RPLP1	1.57025	0.00137679		RPS5	1.8742	0.0253402
RPL7A	2.25238	0.0262677		RPS12	3.21827	0.00130294		RPS6	2.19341	0.00708732
RPL8	6.51455	0.00299499		RPS13	1.89258	0.00130294		RPS6KB2	-1.39192	0.0231629
RPLP1	6.72769	0.0146417		RPS14	1.16025	0.00615339		RPS8	1.74991	0.0353433
RPS12	5.5542	0.0439573		RPS15A	2.28572	0.00119107		RPS9	2.64253	0.0134201
RPS13	5.66612	0.00492341		RPS17	-1.4046	0.00907784
RPS14	4.8892	0.00097224		RPS18	5.98399	0.000223333
RPS15A	4.6307	0.0329934		RPS20	1.34088	0.0018184
RPS16	1.63279	0.0380867		RPS23	2.90887	0.000321818
RPS18	6.53673	0.00468597		RPS27A	1.22797	0.00578337
RPS19	4.85259	0.00261375		RPS3A	2.79688	0.000110152
RPS20	3.32806	0.00191931		RPS4X	2.17746	0.000822227
RPS21	3.43769	0.011673		RPS6KA3	1.27719	0.019708
RPS23	5.14321	0.0249088		RPS6KA4	-1.38308	0.00365327
RPS24	2.58855	0.0378324		RPS6KA6	2.28505	0.0138387
RPS27A	3.89498	0.0180027		RPS6KB2	-1.88476	0.00117902
RPS28	1.37117	0.0320394		RPS7	1.49479	0.00231769
RPS29	1.48816	0.0115712		RPS8	1.8278	0.000822106
RPS3	3.24535	0.000174354
RPS3A	6.03259	0.00551569
RPS5	3.5892	0.0326108
RPS6KB2	-2.04368	0.00148434
RPS7	4.13207	0.0399238
RPS8	4.76777	0.00910597
RPS9	1.56475	0.0490396

## Sheet: Non-deletion vs Control
List of differentially expressed ribosomal genes in specific cell types: comparisons for the non-deletion PWS group vs control group
KEY	Fold change = log2 fold change of mean number of transcripts) compared to controls
	P value = P value adjusted for false discovery rate (FDR)
OPCs				Oligodendrocytes				Astrocytes				Interneurons				Microglia				Excitatory neurons
Gene ID	Fold Change	P value		Gene ID	Fold Change	P value		Gene ID	Fold Change	P value		Gene ID	Fold Change	P value		Gene ID	Fold Change	P value		Gene ID	Fold Change	P value
RPL11	3.44449	0.0195484		RPL12	2.57758	0.00047167		RPL12	3.1618	0.0421847		RPS18	6.34746	0.000939068		RPS18	4.93954	0.00492635		RPL8	5.06302	0.0136922
RPL12	4.80334	0.0447621		RPL18A	1.26072	0.0311118		RPL22L1	3.61052	0.0313382		RPS19	3.14372	0.00123067		RPL39	3.8246	0.00804952		RPS18	6.19684	0.0166973
RPL15	1.48712	0.0297806		RPL19	1.12738	0.0161242		RPL30	4.58168	0.00666206		RPL8	3.3277	0.00376113		RPL30	5.00816	0.00804952		RPS3	1.778	0.0237739
RPL18A	3.89802	0.0303731		RPL30	3.47526	0.0105802		RPL31	1.23782	0.0480487		RPLP1	3.55114	0.0055345		RPS13	2.96612	0.012951		RPL18A	5.6231	0.0237739
RPL19	3.30961	0.0452161		RPL32	1.14795	0.0105316		RPL39	3.60815	0.0233476		RPS14	2.67363	0.00567456		RPS12	4.13067	0.0135722		RPS19	5.2777	0.0237739
RPL22	1.92257	0.046664		RPL36A-HNRNPH2	2.17529	0.0132969		RPL39L	2.86533	0.0318819		RPL18A	3.26474	0.0130107		RPL12	2.89182	0.0251127		RPL19	2.61063	0.0277161
RPL22L1	3.9749	0.0244892		RPL39	7.79174	0.000605415		RPL7	3.21894	0.0230427		RPS6KB2	-1.51737	0.0173204		RPS23	2.56186	0.0441507		RPL29	5.32372	0.0321946
RPL23	3.036	0.00542358		RPL39L	3.52685	0.011224		RPL7L1	1.24548	0.0190699		RPS6	1.87757	0.0203196
RPL23A	1.22031	0.0358344		RPL7	3.72822	0.00489506		RPS12	3.70943	0.0411115		RPL30	3.38137	0.0264451
RPL24	2.84064	0.0268959		RPL8	1.50519	0.00876135		RPS15A	2.50554	0.0366684		RPS9	2.2463	0.0348614
RPL30	6.41437	0.0143724		RPLP1	1.39269	0.0072958		RPS18	5.87211	0.0146214		RPS23	2.97319	0.035329
RPL32	2.79572	0.0125453		RPS12	3.14751	0.00493747		RPS19	2.83514	0.0205264		RPS3	1.11177	0.0413468
RPL34	2.2262	0.0175865		RPS13	1.6115	0.00949163		RPS20	2.11506	0.034568		RPL29	2.03223	0.0427508
RPL35A	4.36415	0.00779062		RPS15A	1.81395	0.0112753		RPS23	3.49882	0.0391702
RPL37	1.45748	0.0206575		RPS18	6.15251	0.00047167		RPS3A	3.41581	0.00625374
RPL39	5.23203	0.0111931		RPS20	1.29753	0.00758914		RPS6KB2	-1.94145	0.00611827
RPL41	3.65231	0.0262812		RPS23	2.90025	0.000752434		RPS7	2.58291	0.0347234
RPL8	6.21836	0.00368173		RPS3A	2.55862	0.00047167		RPS8	2.28813	0.0268119
RPLP1	6.17528	0.020004		RPS4X	1.86758	0.00565852
RPS13	4.73086	0.0142677		RPS6KB2	-1.55463	0.00815853
RPS14	4.60252	0.00107947		RPS7	1.23137	0.018536
RPS15A	4.57057	0.0280178		RPS8	1.35752	0.00822757
RPS18	6.32837	0.00562558
RPS19	4.80435	0.00226499
RPS20	3.12852	0.00206997
RPS21	3.14663	0.0163138
RPS23	4.88302	0.0266267
RPS29	1.17457	0.0326457
RPS3	2.91215	0.000230273
RPS3A	5.79351	0.00686435
RPS5	3.64816	0.022822
RPS6	2.82801	0.0345201
RPS6KB2	-1.54977	0.00187069
RPS7	3.98516	0.0381541
RPS8	4.40645	0.0128194
