# Supplementary material for: Transcriptomic signatures in brain and blood related to cognitive and psychiatric phenotypes of Prader–Willi syndrome
Source: Sci Rep. 2025 Dec 24;16:3029. doi: 10.1038/s41598-025-33041-3 (PMC12827965; doi:10.1038/s41598-025-33041-3)
Supplement: Supplementary file 4 — Supplementary Material 4 [file 41598_2025_33041_MOESM4_ESM.xlsx]

## Sheet: Sheet1
				Source: https://www.ncbi.nlm.nih.gov/gene/
DEG name	PWS [del and nondel] vs Control	PWS deleion vs Control	PWS non-deletion vs Contol	Function	Description	Biological Process (GO)
SHROOM1	¯	¯	¯	Also known as APXL2; SHROOM family members play diverse roles in the development of the nervous system and other tissues (Hagens et al., 2006 [PubMed 16615870]).[supplied by OMIM, Mar 2008]	shroom family member 1	GO:0051017 actin filament bundle assembly;GO:0061572 actin filament bundle organization;GO:0007015 actin filament organization
RPS18	­	­	­	This gene encodes a ribosomal protein that is a component of the 40S subunit. The protein belongs to the S13P family of ribosomal proteins. It is located in the cytoplasm. The gene product of the E. coli ortholog (ribosomal protein S13) is involved in the binding of fMet-tRNA, and thus, in the initiation of translation. This gene is an ortholog of mouse Ke3. As is typical for genes encoding ribos…	ribosomal protein S18	GO:0002181 cytoplasmic translation;GO:0006412 translation;GO:0043043 peptide biosynthetic process
RNASE1	¯	¯	¯	Also known as RAC1; RIB1; RNS1. This gene encodes a member of the pancreatic-type of secretory ribonucleases, a subset of the ribonuclease A superfamily. The encoded endonuclease cleaves internal phosphodiester RNA bonds on the 3'-side of pyrimidine bases. It prefers poly(C) as a substrate and hydrolyzes 2',3'-cyclic nucleotides, with a pH optimum near 8.0. The encoded protein is monomeric and mo…	ribonuclease A family member 1, pancreatic	GO:0050830 defense response to Gram-positive bacterium;GO:0042742 defense response to bacterium;GO:0009617 response to bacterium
PRKCSH	¯	¯	¯	This gene encodes the beta-subunit of glucosidase II, an N-linked glycan-processing enzyme in the endoplasmic reticulum. The encoded protein is an acidic phosphoprotein known to be a substrate for protein kinase C. Mutations in this gene have been associated with the autosomal dominant polycystic liver disease. Alternative splicing results in multiple transcript variants. [provided by RefSeq, Jan…	protein kinase C substrate 80K-H	GO:0006491 N-glycan processing;GO:0001889 liver development;GO:0061008 hepaticobiliary system development
PCED1A	¯	¯	¯	Also known as FAM113A; C20orf81; bA12M19.1. The protein encoded by this gene is a member of the GDSL/SGNH superfamily. Members of this family are hydrolytic enzymes with esterase and lipase activity and broad substrate specificity. This protein belongs to the Pmr5-Cas1p-esterase subfamily in that it contains the catalytic triad comprised of serine, aspartate and histidine and lacks two conserved …	PC-esterase domain containing 1A
INF2	¯	¯	¯	Also known as FSGS5; CMTDIE; pp9484; C14orf151; C14orf173. This gene represents a member of the formin family of proteins. It is considered a diaphanous formin due to the presence of a diaphanous inhibitory domain located at the N-terminus of the encoded protein. Studies of a similar mouse protein indicate that the protein encoded by this locus may function in polymerization and depolymerization …	inverted formin 2	GO:0090140 regulation of mitochondrial fission;GO:0030041 actin filament polymerization;GO:0008154 actin polymerization or depolymerization
ELOVL1	¯	¯	¯	Also known as Ssc1; IKSHD; CGI-88. Enables fatty acid elongase activity. Involved in fatty acid biosynthetic process and sphingolipid biosynthetic process. Located in endoplasmic reticulum. [provided by Alliance of Genome Resources, Apr 2022]	ELOVL fatty acid elongase 1	GO:0019368 fatty acid elongation, unsaturated fatty acid;GO:0034625 fatty acid elongation, monounsaturated fatty acid;GO:0034626 fatty acid elongation, polyunsaturated fatty acid
CARNS1	¯	¯	¯	Also known as ATPGD1. CARNS1 (EC 6.3.2.11), a member of the ATP-grasp family of ATPases, catalyzes the formation of carnosine (beta-alanyl-L-histidine) and homocarnosine (gamma-aminobutyryl-L-histidine), which are found mainly in skeletal muscle and the central nervous system, respectively (Drozak et al., 2010 [PubMed 20097752]).[supplied by OMIM, Apr 2010]	carnosine synthase 1	GO:0035499 carnosine biosynthetic process;GO:0035498 carnosine metabolic process;GO:0006548 histidine catabolic process
ANKRD13B	¯	¯	¯	Enables ubiquitin-dependent protein binding activity. Involved in negative regulation of receptor internalization. Located in endosome; perinuclear region of cytoplasm; and plasma membrane. [provided by Alliance of Genome Resources, Apr 2022]	ankyrin repeat domain 13B	GO:0002091 negative regulation of receptor internalization;GO:0048261 negative regulation of receptor-mediated endocytosis;GO:0002090 regulation of receptor internalization
AL591368.1	­	­	­	Homo sapiens chromosome 9 clone RP11-154D17, *** SEQUENCING IN PROGRESS ***. Lon-noncoding RNA also known as TLE1 divergent transcript. One of the loci influencing hippocampal degeneration identified by genome scan.	None	None
AC023469.1	­	­	­	Homo sapiens chromosome 2 clone RP11-501P16, *** SEQUENCING IN PROGRESS ***. Long non-coding RNA.	None	None
SEPT4	¯	¯		This gene is a member of the septin family of nucleotide binding proteins, originally described in yeast as cell division cycle regulatory proteins. Septins are highly conserved in yeast, Drosophila, and mouse, and appear to regulate cytoskeletal organization. Disruption of septin function disturbs cytokinesis and results in large multinucleate or polyploid cells. This gene is highly expressed in…	septin 4	GO:0061484 hematopoietic stem cell homeostasis;GO:2001244 positive regulation of intrinsic apoptotic signaling pathway;GO:0031398 positive regulation of protein ubiquitination
PPP1R14A	¯	¯		Also known as CPI17; CPI-17; PPP1INL. The protein encoded by this gene belongs to the protein phosphatase 1 (PP1) inhibitor family. This protein is an inhibitor of smooth muscle myosin phosphatase, and has higher inhibitory activity when phosphorylated. Inhibition of myosin phosphatase leads to increased myosin phosphorylation and enhanced smooth muscle contraction. Alternatively spliced transcri…	protein phosphatase 1 regulatory inhibitor subunit 14A	GO:0042325 regulation of phosphorylation;GO:0019220 regulation of phosphate metabolic process;GO:0051174 regulation of phosphorus metabolic process
Pl16	¯	¯		Also known as Atpl; Atp6v0c; VATL; Vma3; Atp6c; Atp6l; Atp6c2; Atpl-rs1. Predicted to enable P-type proton-exporting transporter activity and ubiquitin protein ligase binding activity. Predicted to be involved in negative regulation of autophagic cell death; positive regulation of ERK1 and ERK2 cascade; and positive regulation of Wnt signaling pathway. Predicted to act upstream of or within lysos…	peptidase inhibitor 16	GO:0061052 negative regulation of cell growth involved in cardiac muscle cell development;GO:0061050 regulation of cell growth involved in cardiac muscle cell development;GO:0055022 negative regulation of cardiac muscle tissue growth
MYLPF	¯	¯		Also known as Mlc2; MLC-2; Myl11; 2410014J02Rik. A structural constituent of muscle. Involved in skeletal muscle tissue development. Predicted to be part of myosin complex. Is expressed in several structures, including diaphragm; embryo mesenchyme; eye; limb; and musculature. Human ortholog(s) of this gene implicated in distal arthrogryposis type 1C. Orthologous to human MYLPF (myosin light chain…	myosin light chain 11	GO:0033275 actin-myosin filament sliding;GO:0060415 muscle tissue morphogenesis;GO:0070252 actin-mediated cell contraction
LENG8	¯	¯		Also known as pp13842. Leukocyte receptor cluster member 8 predicted to be active in nucleus. [provided by Alliance of Genome Resources, Apr 2022].	None	None
CERCAM	¯	¯		Also known as CEECAM1; GLT25D3. Enables identical protein binding activity. Acts upstream of or within cell adhesion. Predicted to be located in endoplasmic reticulum lumen. [provided by Alliance of Genome Resources, Apr 2022]	cerebral endothelial cell adhesion molecule	GO:0007159 leukocyte cell-cell adhesion;GO:0098609 cell-cell adhesion;GO:0007155 cell adhesion
BOK	¯	¯		Also known as BOKL; BCL2L9. The protein encoded by this gene belongs to the BCL2 family, members of which form homo- or heterodimers, and act as anti- or proapoptotic regulators that are involved in a wide variety of cellular processes. Studies in rat show that this protein has restricted expression in reproductive tissues, interacts strongly with some antiapoptotic BCL2 proteins, not at all with…	BCL2 family apoptosis regulator BOK	GO:1904708 regulation of granulosa cell apoptotic process;GO:1903899 positive regulation of PERK-mediated unfolded protein response;GO:1901382 regulation of chorionic trophoblast cell proliferation
AL359091.1	¯	¯		Homo sapiens chromosome 9 clone RP11-339B21, *** SEQUENCING IN PROGRESS ***. Long non-coding RNA.	None	None
AC020909.2	¯	¯		Homo sapiens chromosome 19 clone CTD-2545M3, WORKING DRAFT SEQUENCE. Long-non-coding RNA.	None	None
ABCA2	¯	¯		Also known as ABC2; IDPOGSA. The membrane-associated protein encoded by this gene is a member of the superfamily of ATP-binding cassette (ABC) transporters. ABC proteins transport various molecules across extra- and intracellular membranes. ABC genes are divided into seven distinct subfamilies (ABC1, MDR/TAP, MRP, ALD, OABP, GCN20, White). This protein is a member of the ABC1 subfamily. Members o…	ATP binding cassette subfamily A member 2	GO:0032805 positive regulation of low-density lipoprotein particle receptor catabolic process;GO:0032378 negative regulation of intracellular lipid transport;GO:0032381 negative regulation of intracellular sterol transport
LCAT	¯		¯	This gene encodes the extracellular cholesterol esterifying enzyme, lecithin-cholesterol acyltransferase. The esterification of cholesterol is required for cholesterol transport. Mutations in this gene have been found to cause fish-eye disease as well as LCAT deficiency. [provided by RefSeq, Jul 2008]	lecithin-cholesterol acyltransferase	GO:0090107 regulation of high-density lipoprotein particle assembly;GO:0034372 very-low-density lipoprotein particle remodeling;GO:0034370 triglyceride-rich lipoprotein particle remodeling
ACAP3	¯		¯	Also known as CENTB5. Predicted to enable GTPase activator activity and metal ion binding activity. Predicted to be involved in regulation of catalytic activity. Predicted to act upstream of or within neuron migration and regulation of neuron projection development. Predicted to be located in growth cone. [provided by Alliance of Genome Resources, Apr 2022]	ArfGAP with coiled-coil, ankyrin repeat and PH domains 3	GO:0001764 neuron migration;GO:0010975 regulation of neuron projection development;GO:0120035 regulation of plasma membrane bounded cell projection organization
