# Supplementary material for: Transcriptomic signatures in brain and blood related to cognitive and psychiatric phenotypes of Prader–Willi syndrome
Source: Sci Rep. 2025 Dec 24;16:3029. doi: 10.1038/s41598-025-33041-3 (PMC12827965; doi:10.1038/s41598-025-33041-3)
Supplement: Supplementary file 5 — Supplementary Material 5 [file 41598_2025_33041_MOESM5_ESM.xlsx]

## Sheet: Supplemental data 3
Relationships of PWBSQ measures with intellectual functioning and autism features in children with PWS (5 to 13 years of age).
		Emotion regulation score				Food-seeking score				Flexibility score				OP and IPS				Body related behaviors score				Total score				Percentile score
	N	Corr	P		N	Corr	P		N	Corr	P		N	Corr	P		N	Corr	P		N	Corr	P		N	Corr	P
VIQ Standardized	11	-0.2065	0.5424		11	0.4047	0.217		11	-0.0644	0.8509		11	-0.0185	0.9569		11	-0.1995	0.5564		11	-0.0415	0.9036		11	-0.0118	0.9725
PIQ Standardized	11	0.2161	0.5233		11	0.3818	0.2466		11	0.3417	0.3037		11	0.5551	0.0763		11	0.0419	0.9027		11	0.3356	0.313		11	0.4394	0.1763
FSIQ Standardized	10	0.1196	0.742		10	0.2241	0.5336		10	0.2857	0.4236		10	0.2515	0.4833		10	0.096	0.792		10	0.2287	0.5252		10	0.2289	0.5246
ADOS CSS+	12	0.4481	0.1441		12	0.1556	0.6292		12	0.2193	0.4935		12	-0.0287	0.9295		12	0.0996	0.758		12	0.3672	0.2403		12	0.3321	0.2916
SA CSS+	12	0.4073	0.1888		12	0.3613	0.2485		12	0.2223	0.4875		12	0.164	0.6106		12	-0.102	0.7524		12	0.4338	0.1589		12	0.4544	0.1378
RRB CSS	12	0.4775	0.1164		12	0.1589	0.6218		12	0.2285	0.475		12	0.0271	0.9333		12	0.1664	0.6053		12	0.3382	0.2822		12	0.2839	0.3712
OP and IPS = Oppositional behavior and interpersonal problems score; all analyses were conducted using Spearman's rank correlation, unadjusted for age and gender as they were not significant.
